# Supplementary material for: Improving the Estimation of Prediction Increment Measures in Logistic and Survival Analysis
Source: Cancers (Basel). 2025 Apr 8;17(8):1259. doi: 10.3390/cancers17081259 (PMC12025450; doi:10.3390/cancers17081259)
Supplement: Supplementary file 1 [file cancers-17-01259-s001.zip]

Archive with 1 entries (1 files):
- cancers-3551996-supplementary.pdf
